# Supplementary material for: Water-Insoluble Polysaccharide Extracted from Poria cocos Alleviates Antibiotic-Associated Diarrhea Based on Regulating the Gut Microbiota in Mice
Source: Foods. 2023 Aug 16;12(16):3080. doi: 10.3390/foods12163080 (PMC10453245; doi:10.3390/foods12163080)
Supplement: Supplementary file 1 [file foods-12-03080-s001.zip]

Archive with 1 entries (1 files):
- foods-2492232-supplementary.pdf
